# Supplementary material for: Evaluating Neutralizing Antibody Titers by Recombinant Feline Calicivirus with Heterologous Capsid Protein VP1
Source: Animals (Basel). 2026 Apr 17;16(8):1237. doi: 10.3390/ani16081237 (PMC13113571; doi:10.3390/ani16081237)
Supplement: Supplementary file 1 [file animals-16-01237-s001.zip]

Archive with 1 entries (1 files):
- animals-4205183-supplementary.xlsx
