# Supplementary material for: Evaluating Neutralizing Antibody Titers by Recombinant Feline Calicivirus with Heterologous Capsid Protein VP1
Source: Animals (Basel). 2026 Apr 17;16(8):1237. doi: 10.3390/ani16081237 (PMC13113571; doi:10.3390/ani16081237)
Supplement: Supplementary file 1 [file animals-16-01237-s001.zip › animals-4205183-supplementary.xlsx]

## Sheet: Sheet1
	No.	1	2	3	4	5	6	7	8	9	10	11
	Breed	American Shorthair	Devon Rex	Chinese domestic cat	British Shorthair	British Shorthair	Chinese domestic cat	Maine Coon	British Shorthair	Chinese domestic cat	Abyssinian	British Shorthair
	Age	2 yr 3 mo	2 yr 2 mo	3 yr	4 yr 3 mo	1 yr	6 mo	11 mo	1 yr 4 mo	1 yr 2 mo	11 mo	3 yr 7 mo
	Vaccine (commercial name)	Felocell® 3 (Zoetis)	Felocell® 3 (Zoetis)	Felocell® 3 (Zoetis)	Felocell® 3 (Zoetis)	Felocell® 3 (Zoetis)	Felocell® 3 (Zoetis)	Felocell® 3 (Zoetis)	Felocell® 3 (Zoetis)	Felocell® 3 (Zoetis)	Felocell® 3 (Zoetis)	Felocell® 3 (Zoetis)
	Time since vaccination	2 yr 1 mo	1 yr 11 mo	1 mo	3 yr 7 mo	3 mo	2 mo	4 mo	4 mo	11 mo	9 mo	2 mo
	No.	12	13	14	15	16	17	18	19	20	21
	Breed	British Shorthair	British Shorthair	Devon Rex	British Longhair	British Shorthair	Maine Coon	Chinese domestic cat	Maine Coon	British Shorthair	Chinese domestic cat
	Age	5 yr 6 mo	6 yr 8 mo	2 yr 7 mo	1 yr 10 mo	2 yr 7 mo	2 yr 1 mo	6 mo	10 mo	4 yr 4 mo	2 yr 5 mo
	Vaccine (commercial name)	Felocell® 3 (Zoetis)	Felocell® 3 (Zoetis)	Felocell® 3 (Zoetis)	Felocell® 3 (Zoetis)	Felocell® 3 (Zoetis)	Felocell® 3 (Zoetis)	Felocell® 3 (Zoetis)	Felocell® 3 (Zoetis)	Felocell® 3 (Zoetis)	Felocell® 3 (Zoetis)
	Time since vaccination	1 yr 9 mo	4 yr 7 mo	2 yr 4 mo	1 yr 7 mo	8 mo	6 mo	2 mo	7 mo	1 yr	3 mo
